# Supplementary material for: Phylogenetic and Molecular Evolutionary Insights into Monkeypox Virus Circulation in Shenzhen, China, 2023–2024
Source: Viruses. 2025 Sep 5;17(9):1214. doi: 10.3390/v17091214 (PMC12474256; doi:10.3390/v17091214)
Supplement: Supplementary file 1 [file viruses-17-01214-s001.zip]

Archive with 3 entries (3 files):
- Figure S2.tif
- Supporting Information.xlsx
- Figure S1.tif
