# Supplementary material for: Phylogenetic and Molecular Evolutionary Insights into Monkeypox Virus Circulation in Shenzhen, China, 2023–2024
Source: Viruses. 2025 Sep 5;17(9):1214. doi: 10.3390/v17091214 (PMC12474256; doi:10.3390/v17091214)
Supplement: Supplementary file 1 [file viruses-17-01214-s001.zip › Supporting Information.xlsx]

## Sheet: Table S1
Table S1. Clinical and epidemiological details of 21 cases infected with MPXV in Shenzhen.
Case ID	Gender	Age	Date of Symptom Onset	MSM	Travel History (21 Days Before Onset)	Rash/Skin Lesions	Fever	Lymphadenopathy	STIs
BA1	Male	23	2023-06-18	Yes	Huizhou, China	Limbs; Perianal region	Yes	No	HIV
BA2	Male	27	2023-06-20	Yes	Hong Kong/Macao/Chenzhou, China	Genital region	Yes	Yes	HIV/Syphilis/HSV-1
BA3	Male	32	2023-06-24	Yes	Dongguan, China	Perianal region	Yes	Yes	HIV/Syphilis
BA4	Male	27	2023-06-25	Yes	Guangzhou, China	Genital region	Yes	No	HIV
BA5	Male	32	2023-06-27	Yes	None	Limbs; Torso; Genital region	Unknown	No	HIV
BA6	Male	30	2023-07-02	Yes	None	Genital region	Yes	Yes	HIV/Syphilis
BA7	Male	26	2023-07-04	Yes	None	Torso; Perianal region	Yes	No	HIV
BA8	Male	25	2023-07-07	Yes	None	Limbs; Genital region	Yes	Yes	None
BA9	Male	33	2023-07-09	Yes	Changsha, China	Genital region	Yes	No	None
BA10	Male	51	2023-07-11	Yes	None	Whole body	Yes	Yes	Syphilis
BA11	Male	28	2023-07-17	Yes	Bangkok, Thailand	Torso; Genital region; Perianal region	Yes	Yes	None
BA12	Male	37	2023-07-19	Yes	None	Limbs	Yes	No	HIV
BA13	Male	35	2023-09-05	Yes	None	Face	Yes	No	None
BA14	Male	32	2023-09-07	Yes	None	Whole body	Yes	No	None
BA15	Male	23	2023-10-11	Yes	Yangjiang, China	Genital region	Yes	No	None
BA16	Male	29	2024-05-22	Yes	None	Whole body	Yes	No	HIV/Syphilis
BA17	Male	30	2024-06-08	Yes	Xi'an, China	Limbs; Torso	Yes	Yes	None
BA18	Male	36	2024-06-28	Yes	None	Whole body	No	No	HIV/Syphilis
BA19	Male	20	2024-08-13	Yes	None	Genital region	Yes	No	None
BA20	Male	28	2024-08-20	Yes	Huizhou, China	Genital region; Perianal region	No	No	None
BA21	Male	27	2024-08-22	Yes	None	Limbs	Yes	No	None

## Sheet: Table S2
Table S2. Whole-genome sequencing and genomic characteristics of 21 MPXV strains from Shenzhen, China.
Sample ID	Sample Type	Real-time PCR Ct Value	NCBI Accession ID	​​Raw Sequencing Reads​​	Total Clean Reads​	MPXV-mapped Reads​	MPXV Mapping Rate (%)​	Mean Depth (×)	≥100× Coverage (%)
China_GuangDong_BA1_2023−06−18	Herpes collection fluid	23	PV785646.1	5000000	4647600	4647600	100	1976.98	98.86
China_GuangDong_BA2_2023−06−20	Herpes collection fluid	21	PV785647.1	5000000	4407845	4407845	100	1952.17	97.85
China_GuangDong_BA3_2023−06−24	Herpes collection fluid	22	PV785648.1	5000000	3808240	3808240	100	1708.82	91.17
China_GuangDong_BA4_2023−06−25	Herpes collection fluid	21	PV785649.1	5000000	4185904	4185904	100	1841.19	95.55
China_GuangDong_BA5_2023−06−27	Herpes collection fluid	27	PV785650.1	5000000	4.54047e+06	4540016	99.99	1874	83.29
China_GuangDong_BA6_2023−07−02	Herpes collection fluid	24	PV785651.1	5000000	4756697	4756697	100	2026.49	94.75
China_GuangDong_BA7_2023−07−04	Herpes collection fluid	29	PV785652.1	5000000	4806305	4806305	100	2048.73	96.37
China_GuangDong_BA8_2023−07−07	Herpes collection fluid	24	PV785653.1	5000000	4597442	4597442	100	1939.07	96.65
China_GuangDong_BA9_2023−07−09	Herpes collection fluid	20	PV785654.1	5000000	4806305	4806305	100	2048.73	96.37
China_GuangDong_BA10_2023−07−11	Herpes collection fluid	23	PV785655.1	5000000	4668146	4668146	100	1990.74	94.61
China_GuangDong_BA11_2023−07−17	Herpes collection fluid	24	PV785656.1	5000000	4.75994e+06	4758987	99.98	2072.59	88.32
China_GuangDong_BA12_2023−07−19	Herpes collection fluid	22	PV785657.1	5000000	4745124	4745124	100	2087.26	97.89
China_GuangDong_BA13_2023−09−05	Herpes collection fluid	24	PV785658.1	5000000	4891900	4891900	100	2025.23	92.12
China_GuangDong_BA14_2023−09−07	Herpes collection fluid	26	PV785659.1	5000000	4.92913e+06	4927649	99.97	2117.3	84.77
China_GuangDong_BA15_2023−10−11	Herpes collection fluid	22	PV785660.1	5000000	4898209	4898209	100	2044.75	95.54
China_GuangDong_BA16_2024−05−22	Herpes collection fluid	21	PV785661.1	20000000	18819610	18819610	100	7709.18	99.17
China_GuangDong_BA17_2024−06−08	Herpes collection fluid	16	PV785662.1	12868218	12006039	12006039	100	5055.93	99.4
China_GuangDong_BA18_2024−06−28	Herpes collection fluid	16	PV785663.1	20000000	18480236	18480236	100	7513.27	99.48
China_GuangDong_BA19_2024−08−13	Herpes collection fluid	18	PV785664.1	18049958	1.73661e+07	17338312	99.84	6811.75	99.83
China_GuangDong_BA20_2024−08−20	Herpes collection fluid	23	PV785665.1	18890993	1.81074e+07	18101932	99.97	7101.6	99.65
China_GuangDong_BA21_2024−08−22	Herpes collection fluid	19	PV785666.1	19544917	1.8839e+07	18752380	99.54	7309.28	99.7

## Sheet: Table S3
Table S3. Complete list of MPXV genome sequences (n = 220) retrieved from the NCBI and CNCB databases (as of March 31, 2025).
Clade	Accession ID​	Description	Genome Length (bp)​	Collection Date	Submission Date
IIb	NC_063383.1	Monkeypox virus, complete genome	197209	2018-08-01	2022-11-18
IIb	LC852831.1	Monkeypox virus hMpxV/Japan/MX23-014-2-P0/2023 DNA, complete genome	197205	2023-03-27/2023-04-02	2024-11-27
IIb	OR326991.1	Monkeypox virus isolate MPXV/PT0627/2023, partial genome	195713	2023-06-15	2023-07-26
IIb	OR326992.1	Monkeypox virus isolate MPXV/PT0628/2023, partial genome	195719	2023-06-16	2023-07-26
IIb	OR326993.1	Monkeypox virus isolate MPXV/PT0629/2023, partial genome	196034	2023-06-20	2023-07-26
IIb	OR326994.1	Monkeypox virus isolate MPXV/PT0630/2023, partial genome	195967	2023-06-22	2023-07-26
IIb	OR326995.1	Monkeypox virus isolate MPXV/PT0631/2023, partial genome	195986	2023-06-22	2023-07-26
IIb	OR381836.1	Monkeypox virus isolate Monkeypox/PT0639/2023, partial genome	195619	2023-06-27	2023-08-07
IIb	OR381837.1	Monkeypox virus isolate Monkeypox/PT0640/2023, partial genome	195595	2023-06-27	2023-08-07
IIb	OR381839.1	Monkeypox virus isolate Monkeypox/PT0643/2023, partial genome	195595	2023-07-04	2023-08-07
IIb	OR381840.1	Monkeypox virus isolate Monkeypox/PT0644/2023, partial genome	195595	2023-07-07	2023-08-07
IIb	OR387286.1	Monkeypox virus isolate hMPXV-IHU00019, partial genome	196795	2023-07-18	2024-12-31
IIb	OR449307.1	Monkeypox virus isolate MPXV/Germany/2023/ON/RKI1021, partial genome	190615	2023-08-01	2023-08-22
IIb	OR487980.1	Monkeypox virus isolate MPXV/PT0656/2023, partial genome	196341	2023-07-21	2023-09-04
IIb	OR487983.1	Monkeypox virus isolate MPXV/PT0661/2023, partial genome	196151	2023-07-26	2023-09-04
IIb	OR487984.1	Monkeypox virus isolate MPXV/PT0663/2023, partial genome	196465	2023-07-28	2023-09-04
IIb	OR487985.1	Monkeypox virus isolate MPXV/PT0664/2023, partial genome	195643	2023-08-01	2023-09-04
IIb	OR487986.1	Monkeypox virus isolate MPXV/PT0665/2023, partial genome	195603	2023-08-01	2023-09-04
IIb	OR487987.1	Monkeypox virus isolate MPXV/PT0666/2023, partial genome	196053	2023-08-01	2023-09-04
IIb	OR487989.1	Monkeypox virus isolate MPXV/PT0668/2023, partial genome	195598	2023-08-01	2023-09-04
IIb	OR487990.1	Monkeypox virus isolate MPXV/PT0669/2023, partial genome	195646	2023-08-01	2023-09-04
IIb	OR487993.1	Monkeypox virus isolate MPXV/PT0673/2023, partial genome	195617	2023-08-03	2023-09-04
IIb	OR487995.1	Monkeypox virus isolate MPXV/PT0675/2023, partial genome	195643	2023-08-03	2023-09-04
IIb	OR487997.1	Monkeypox virus isolate MPXV/PT0679/2023, partial genome	195643	2023-08-08	2023-09-04
IIb	OR519723.1	Monkeypox virus isolate MPXV/Germany/2023/ON/RKI1023, partial genome	190633	2023-08-01	2023-09-12
IIb	OR519724.1	Monkeypox virus isolate MPXV/Germany/2023/ON/RKI1022, partial genome	190633	2023-08-01	2023-09-12
IIb	OR601603.1	Monkeypox virus isolate G23IRL50393, partial genome	197104	2023-08-16	2024-05-06
IIb	OR601604.1	Monkeypox virus isolate Z22IRL00908, partial genome	197101	2023-08-18	2024-05-06
IIb	OR601605.1	Monkeypox virus isolate Z22IRL00909, partial genome	197104	2023-08-31	2024-05-06
IIb	OR601606.1	Monkeypox virus isolate Z22IRL00910, partial genome	197099	2023-08-28	2024-05-06
IIb	OR643705.1	Monkeypox virus isolate MPV/Human/USA/CA-LACPHL-MA00563/2023, partial genome	195080	2023-08-16	2023-10-11
IIb	OR743493.1	Monkeypox virus isolate MPXV/Germany/2023/ON/RKI1024, partial genome	190637	2023-08-01	2023-11-05
IIb	OR743496.1	Monkeypox virus isolate MPXV/Germany/2023/ON/RKI1027, partial genome	190602	2023-10-01	2023-11-05
IIb	OR743499.1	Monkeypox virus isolate MPXV/Germany/2023/ON/RKI1030, partial genome	190637	2023-10-01	2023-11-05
IIb	OR743500.1	Monkeypox virus isolate MPXV/Germany/2023/ON/RKI1031, partial genome	190633	2023-10-01	2023-11-05
IIb	OR777674.1	Monkeypox virus isolate MPXV/Germany/2023/ON/RKI1036, partial genome	190643	2023-10-01	2023-11-13
IIb	OR777677.1	Monkeypox virus isolate MPXV/Germany/2023/ON/RKI1039, partial genome	190641	2023-10-01	2023-11-13
IIb	OR785043.1	Monkeypox virus isolate MpxV/human/CHN/GDCDC_DG_M23232/2023, complete genome	197107	2023	2024-08-01
IIb	OR785044.1	Monkeypox virus isolate MpxV/human/CHN/GDCDC_SZ_M23254/2023, complete genome	197100	2023	2024-08-01
IIb	OR804470.1	Monkeypox virus isolate MPV/PT0700/2023, partial genome	195595	2023-08-08	2023-11-20
IIb	OR804471.1	Monkeypox virus isolate MPV/PT0701/2023, partial genome	196017	2023-08-07	2023-11-20
IIb	OR804476.1	Monkeypox virus isolate MPV/PT0706/2023, partial genome	195643	2023-08-11	2023-11-20
IIb	OR804477.1	Monkeypox virus isolate MPV/PT0707/2023, partial genome	195601	2023-08-11	2023-11-20
IIb	OR804480.1	Monkeypox virus isolate MPV/PT0710/2023, partial genome	195611	2023-08-17	2023-11-20
IIb	OR804481.1	Monkeypox virus isolate MPV/PT0711/2023, partial genome	196415	2023-08-21	2023-11-20
IIb	OR804482.1	Monkeypox virus isolate MPV/PT0713/2023, partial genome	196287	2023-08-21	2023-11-20
IIb	OR804485.1	Monkeypox virus isolate MPV/PT0716/2023, partial genome	196267	2023-08-31	2023-11-20
IIb	OR804486.1	Monkeypox virus isolate MPV/PT0718/2023, partial genome	196363	2023-09-01	2023-11-20
IIb	OR804488.1	Monkeypox virus isolate MPV/PT0720/2023, partial genome	195603	2023-09-05	2023-11-20
IIb	OR804492.1	Monkeypox virus isolate MPV/PT0724/2023, partial genome	196293	2023-09-08	2023-11-20
IIb	OR804496.1	Monkeypox virus isolate MPV/PT0729/2023, partial genome	196363	2023-09-15	2023-11-20
IIb	OR804499.1	Monkeypox virus isolate MPV/PT0732/2023, partial genome	195629	2023-09-19	2023-11-20
IIb	OR902387.1	Monkeypox virus isolate MPXV-ROK-P1-2023, complete genome	197193	2023	2024-12-01
IIb	OR966871.1	Monkeypox virus isolate NVRL-00922, partial genome	197122	2023-10-09	2024-05-06
IIb	OR966872.1	Monkeypox virus isolate NVRL-00925, partial genome	197122	2023-10-18	2024-05-06
IIb	OR972728.1	Monkeypox virus isolate IMB_2541_2023, complete genome	197123	2023-11-22	2023-12-24
IIb	OZ222690.1	Monkeypox virus genome assembly, segment: main	197223	2025-01-09	2025-02-09
IIb	OZ223836.1	Monkeypox virus isolate RNA genome assembly, complete genome: monopartite	192379	/	2025-02-15
IIb	OZ239953.1	Monkeypox virus isolate Monkeypox_PT0840_2025 genome assembly, complete genome: monopartite	197223	2025-01-07	2025-03-09
IIb	OZ239955.1	Monkeypox virus isolate Monkeypox_PT0841_2025 genome assembly, complete genome: monopartite	197223	2025-02-07	2025-03-09
IIb	OZ239956.1	Monkeypox virus isolate Monkeypox_PT0842_2025 genome assembly, complete genome: monopartite	197223	2025-02-07	2025-03-09
IIb	PP002088.1	Monkeypox virus isolate CHVir44025_Sep2023, complete genome	197195	2023	2024-07-01
IIb	PP002092.1	Monkeypox virus isolate CHVir44632_Nov2023, complete genome	197187	2023	2024-07-01
IIb	PP024991.1	Monkeypox virus isolate MPXV/PT0739/2023, partial genome	196161	2023-09-24	2023-12-27
IIb	PP024999.1	Monkeypox virus isolate MPXV/PT0750/2023, partial genome	196333	2023-10-02	2023-12-27
IIb	PP025000.1	Monkeypox virus isolate MPXV/PT0751/2023, partial genome	196341	2023-10-03	2023-12-27
IIb	PP025005.1	Monkeypox virus isolate MPXV/PT0757/2023, partial genome	196381	2023-10-04	2023-12-27
IIb	PP025012.1	Monkeypox virus isolate MPXV/PT0769/2023, partial genome	196341	2023-10-12	2023-12-27
IIb	PP025021.1	Monkeypox virus isolate MPXV/PT0779/2023, partial genome	195643	2023-10-28	2023-12-27
IIb	PP025022.1	Monkeypox virus isolate MPXV/PT0780/2023, partial genome	196233	2023-10-29	2023-12-27
IIb	PP025024.1	Monkeypox virus isolate MPXV/PT0782/2023, partial genome	195769	2023-10-29	2023-12-27
IIb	PP025025.1	Monkeypox virus isolate MPXV/PT0783/2023, partial genome	196267	2023-10-29	2023-12-27
IIb	PP025032.1	Monkeypox virus isolate MPXV/PT0794/2023, partial genome	196215	2023-11-09	2023-12-27
IIb	PP025033.1	Monkeypox virus isolate MPXV/PT0798/2023, partial genome	195809	2023-11-16	2023-12-27
IIb	PP025035.1	Monkeypox virus isolate MPXV/PT0800/2023, partial genome	196215	2023-11-18	2023-12-27
IIb	PP093704.1	Monkeypox virus isolate MPXV/Germany/2023/ON/RKI1051, partial genome	190638	2023-11-01	2024-01-15
IIb	PP093713.1	Monkeypox virus isolate MPXV/Germany/2023/ON/RKI1060, partial genome	190648	2023-11-01	2024-01-15
IIb	PP093718.1	Monkeypox virus isolate MPXV/Germany/2023/ON/RKI1065, partial genome	190648	2023-11-01	2024-01-15
IIb	PP093726.1	Monkeypox virus isolate MPXV/Germany/2023/ON/RKI1073, partial genome	190648	2023-12-01	2024-01-15
IIb	PP182133.1	Monkeypox virus isolate MPXV/Germany/2023/ON/RKI1080, partial genome	190642	2023-12-01	2024-01-28
IIb	PP338779.1	Monkeypox virus isolate MPXV/Human/USA/CA-LACPHL-MA00569/2024, partial genome	194227	2024-01-31	2024-02-20
IIb	PP481184.1	Monkeypox virus isolate MPXV/PT0804/2023, partial genome	195643	2023-11-30	2024-03-19
IIb	PP481188.1	Monkeypox virus isolate MPXV/PT0808/2023, partial genome	195859	2023-12-21	2024-03-19
IIb	PP481189.1	Monkeypox virus isolate MPXV/PT0809/2023, partial genome	196229	2023-12-21	2024-03-19
IIb	PP481193.1	Monkeypox virus isolate MPXV/PT0814/2024, partial genome	196265	2024-01-15	2024-03-19
IIb	PP481194.1	Monkeypox virus isolate MPXV/PT0815/2024, partial genome	196265	2024-01-13	2024-03-19
IIb	PP481197.1	Monkeypox virus isolate MPXV/PT0819/2024, partial genome	195643	2024-02-15	2024-03-19
IIb	PP481198.1	Monkeypox virus isolate MPXV/PT0820/2024, partial genome	195871	2024-02-15	2024-03-19
IIb	PP481199.1	Monkeypox virus isolate MPXV/PT0821/2024, partial genome	195693	2024-02-15	2024-03-19
IIb	PP481200.1	Monkeypox virus isolate MPXV/PT0822/2024, partial genome	195842	2024-02-19	2024-03-19
IIb	PP507063.1	Monkeypox virus isolate MPXV/Human/USA/CA-LACPHL-MA00586/2023, partial genome	195024	2023-09-04	2024-03-26
IIb	PP533337.1	Monkeypox virus isolate NY-NYCPHL-001243, partial genome	195665	2023-11-01	2024-04-03
IIb	PP533338.1	Monkeypox virus isolate NY-NYCPHL-001244, partial genome	195665	2023-11-01	2024-04-03
IIb	PP588408.1	Monkeypox virus isolate hMpxV/USA/IL-RIPHL-050-0170/2024, partial genome	195906	2024-03-09	2024-04-10
IIb	PP601239.1	Monkeypox virus isolate MpxV/human/USA/CA-UW-301960/2024, complete genome	197196	2024-02-14	2024-04-15
IIb	PP648202.1	Monkeypox virus isolate MPXV/human/CHN/GDCDC_GZ_M23008/2023, partial genome	196279	2023-06-08	2024-04-17
IIb	PP648203.1	Monkeypox virus isolate MPXV/human/CHN/GDCDC_GZ_M23011/2023, partial genome	196297	2023-06-07	2024-04-17
IIb	PP648204.1	Monkeypox virus isolate MPXV/human/CHN/GDCDC_GZ_M23016/2023, partial genome	196615	2023-06-11	2024-04-17
IIb	PP648205.1	Monkeypox virus isolate MPXV/human/CHN/GDCDC_GZ_M23021/2023, partial genome	196737	2023-06-11	2024-04-17
IIb	PP648206.1	Monkeypox virus isolate MPXV/human/CHN/GDCDC_SZ_M23022/2023, partial genome	196168	2023-06-10	2024-04-17
IIb	PP648207.1	Monkeypox virus isolate MPXV/human/CHN/GDCDC_SZ_M23024/2023, partial genome	196171	2023-06-11	2024-04-17
IIb	PP648208.1	Monkeypox virus isolate MPXV/human/CHN/GDCDC_SZ_M23026/2023, partial genome	196169	2023-06-12	2024-04-17
IIb	PP648209.1	Monkeypox virus isolate MPXV/human/CHN/GDCDC_FS_M23028/2023, partial genome	196734	2023-06-13	2024-04-17
IIb	PP648210.1	Monkeypox virus isolate MPXV/human/CHN/GDCDC_GZ_M23050/2023, partial genome	196643	2023-06-16	2024-04-17
IIb	PP648211.1	Monkeypox virus isolate MPXV/human/CHN/GDCDC_FS_M23108/2023, partial genome	196657	2023-06-22	2024-04-17
IIb	PP736801.1	Monkeypox virus isolate WA-UW-11099, partial genome	197187	2024-02-01	2024-07-31
IIb	PP751809.1	Monkeypox virus isolate NY-NYCPHL-001317, partial genome	195652	2024-04-01	2024-05-31
IIb	PP751810.1	Monkeypox virus isolate NY-NYCPHL-001318, partial genome	195658	2024-04-01	2024-05-31
IIb	PP751824.1	Monkeypox virus isolate NY-NYCPHL-001308, partial genome	196025	2024-04-01	2024-05-31
IIb	PP751825.1	Monkeypox virus isolate NY-NYCPHL-001309, partial genome	195665	2024-04-01	2024-05-31
IIb	PP776546.1	Monkeypox virus isolate MPXV/Germany/2024/ON/RKI1084, partial genome	190655	2024-02-01	2024-05-14
IIb	PP776547.1	Monkeypox virus isolate MPXV/Germany/2024/ON/RKI1085, partial genome	190647	2024-03-01	2024-05-14
IIb	PP776549.1	Monkeypox virus isolate MPXV/Germany/2024/ON/RKI1087, partial genome	190643	2024-03-01	2024-05-14
IIb	PP776550.1	Monkeypox virus isolate MPXV/Germany/2024/ON/RKI1088, partial genome	190643	2024-03-01	2024-05-14
IIb	PP776551.1	Monkeypox virus isolate MPXV/Germany/2024/ON/RKI1089, partial genome	190643	2024-04-01	2024-05-14
IIb	PP776552.1	Monkeypox virus isolate MPXV/Germany/2024/ON/RKI1090, partial genome	190643	2024-04-01	2024-05-14
IIb	PP776553.1	Monkeypox virus isolate MPXV/Germany/2024/ON/RKI1091, partial genome	190616	2024-04-01	2024-05-14
IIb	PP778666.1	Monkeypox virus strain hMpxV/China/GZ8H-01/2023, complete genome	198260	2023	2024-05-15
IIb	PP835925.1	Monkeypox virus isolate hMpxV/USA/IL-RIPHL-004-0142/2024, partial genome	196279	2024-02-07	2024-06-02
IIb	PP882804.1	Monkeypox virus isolate MPXV_USA_2024_MA0223, partial genome	195583	2024	2024-06-11
IIb	PQ008835.1	Monkeypox virus isolate MPXV/Germany/2024/ON/RKI1093, partial genome	190632	2024-03-01	2024-07-20
IIb	PQ008836.1	Monkeypox virus isolate MPXV/Germany/2024/ON/RKI1094, partial genome	190631	2024-04-01	2024-07-20
IIb	PQ153123.1	Monkeypox virus isolate hMPXV/Australia/VIC-9362/2023, partial genome	197065	2024-07-24	2024-10-03
IIb	PQ153124.1	Monkeypox virus isolate hMPXV/Australia/VIC-9586/2023, partial genome	197055	2024-07-31	2024-10-03
IIb	PQ153125.1	Monkeypox virus isolate hMPXV/Australia/VIC-9587/2023, partial genome	197066	2024-07-31	2024-10-03
IIb	PQ153132.1	Monkeypox virus isolate hMPXV/Australia/VIC-6948/2024, complete genome	197205	2024-05-06	2024-10-03
IIb	PQ213331.1	Monkeypox virus isolate Monkeypox virus/Human/USA/CA-LACPHL-MA00658/2024, partial genome	196246	2024-07-24	2024-08-21
IIb	PQ218892.1	Monkeypox virus isolate hMpxV/USA/CA-CDPH-1M1000432/2023, partial genome	196446	2023-10-14	2024-08-22
IIb	PQ219871.1	Monkeypox virus isolate MPXV/Germany/2024/ON/RKI1105, partial genome	190624	2024-07-01	2024-08-23
IIb	PQ219872.1	Monkeypox virus isolate MPXV/Germany/2024/ON/RKI1106, partial genome	190620	2024-07-01	2024-08-23
IIb	PQ261049.1	Monkeypox virus isolate NYCPHL-0001364, partial genome	195672	2024-07-01	2024-08-30
IIb	PQ261050.1	Monkeypox virus isolate NYCPHL-0001365, partial genome	195670	2024-07-01	2024-08-30
IIb	PQ352002.1	Monkeypox virus isolate MPXV/Germany/2024/ON/RKI1108, partial genome	190614	2024-08-01	2024-09-20
IIb	PQ352003.1	Monkeypox virus isolate MPXV/Germany/2024/ON/RKI1109, partial genome	190629	2024-08-01	2024-09-20
IIb	PQ352007.1	Monkeypox virus isolate MPXV/Germany/2024/ON/RKI1113, partial genome	190629	2024-08-01	2024-09-20
IIb	PQ352008.1	Monkeypox virus isolate MPXV/Germany/2024/ON/RKI1114, partial genome	190613	2024-08-01	2024-09-20
IIb	PQ352016.1	Monkeypox virus isolate MPXV/Germany/2024/ON/RKI1122, partial genome	190604	2024-09-01	2024-09-20
IIb	PQ419877.1	Monkeypox virus isolate MPXV/Germany/2024/ON/RKI1126, partial genome	190619	2024-09-01	2024-10-02
IIb	PQ419878.1	Monkeypox virus isolate MPXV/Germany/2024/ON/RKI1127, partial genome	190625	2024-09-01	2024-10-02
IIb	PQ419880.1	Monkeypox virus isolate MPXV/Germany/2024/ON/RKI1129, partial genome	190598	2024-09-01	2024-10-02
IIb	PQ499033.1	Monkeypox virus isolate MPXV/Germany/2024/ON/RKI1131, partial genome	190630	2024-09-01	2024-10-24
IIb	PQ583323.1	Monkeypox virus isolate Monkeypox/PT0833/2024, partial genome	195643	2024-10-01	2024-11-12
IIb	PQ662905.1	Monkeypox virus isolate MPXV/Germany/2024/ON/RKI1146, partial genome	190630	2024-10-01	2024-12-02
IIb	PQ662907.1	Monkeypox virus isolate MPXV/Germany/2024/ON/RKI1148, partial genome	190616	2024-10-01	2024-12-02
IIb	PQ662909.1	Monkeypox virus isolate MPXV/Germany/2024/ON/RKI1150, partial genome	190630	2024-11-01	2024-12-02
IIb	PQ662923.1	Monkeypox virus isolate MPXV/Germany/2024/ON/RKI1164, partial genome	190627	2024-11-01	2024-12-02
IIb	PQ672980.1	Monkeypox virus isolate JS-NTCDC-230001, complete genome	197138	2023-09-11	2024-12-31
IIb	PQ672981.1	Monkeypox virus isolate JS-NTCDC-230002, complete genome	197152	2023-09-16	2024-12-31
IIb	PQ672982.1	Monkeypox virus isolate JS-NTCDC-230003, complete genome	197137	2023-10-10	2024-12-31
IIb	PQ672983.1	Monkeypox virus isolate JS-NTCDC-230004, complete genome	197140	2023-11-28	2024-12-31
IIb	PQ672984.1	Monkeypox virus isolate JS-NTCDC-230005, complete genome	197137	2024-01-07	2024-12-31
IIb	PQ672985.1	Monkeypox virus isolate JS-NTCDC-230006, complete genome	197139	2024-01-24	2024-12-31
IIb	PQ686948.1	Monkeypox virus isolate MPXV_USA_2024_VA0011, complete genome	197211	2024-01-01	2024-12-06
IIb	PQ963868.1	Monkeypox virus isolate Monkeypox/PT0835/2024, partial genome	195610	2024-12-27	2025-01-22
IIb	PV008663.1	Monkeypox virus isolate MPXV/Germany/2024/ON/RKI1174, partial genome	190619	2024-11-01	2025-01-23
IIb	PV008666.1	Monkeypox virus isolate MPXV/Germany/2024/ON/RKI1177, partial genome	190617	2024-11-01	2025-01-23
IIb	PV008669.1	Monkeypox virus isolate MPXV/Germany/2024/ON/RKI1180, partial genome	190621	2024-11-01	2025-01-23
IIb	PV008670.1	Monkeypox virus isolate MPXV/Germany/2024/ON/RKI1181, partial genome	190625	2024-11-01	2025-01-23
IIb	PV008673.1	Monkeypox virus isolate MPXV/Germany/2024/ON/RKI1184, partial genome	190620	2024-11-01	2025-01-23
IIb	PV008674.1	Monkeypox virus isolate MPXV/Germany/2024/ON/RKI1185, partial genome	190625	2024-11-01	2025-01-23
IIb	PV008681.1	Monkeypox virus isolate MPXV/Germany/2024/ON/RKI1192, partial genome	190615	2024-12-01	2025-01-23
IIb	PV008682.1	Monkeypox virus isolate MPXV/Germany/2024/ON/RKI1193, partial genome	190622	2024-12-01	2025-01-23
IIb	PV008683.1	Monkeypox virus isolate MPXV/Germany/2024/ON/RKI1194, partial genome	190628	2024-12-01	2025-01-23
IIb	PV008686.1	Monkeypox virus isolate MPXV/Germany/2024/ON/RKI1197, partial genome	190631	2024-12-01	2025-01-23
IIb	PV008687.1	Monkeypox virus isolate MPXV/Germany/2024/ON/RKI1198, partial genome	190619	2024-12-01	2025-01-23
IIb	PV008688.1	Monkeypox virus isolate MPXV/Germany/2024/ON/RKI1199, partial genome	190629	2024-12-01	2025-01-23
IIb	PV008690.1	Monkeypox virus isolate MPXV/Germany/2024/ON/RKI1201, partial genome	190621	2024-12-01	2025-01-23
IIb	PV008693.1	Monkeypox virus isolate MPXV/Germany/2024/ON/RKI1204, partial genome	190628	2024-12-01	2025-01-23
IIb	PV008699.1	Monkeypox virus isolate MPXV/Germany/2025/ON/RKI1210, partial genome	190616	2025-01-01	2025-01-23
IIb	PV034356.1	Monkeypox virus isolate MPXV_USA_2025_MA0231, partial genome	195589	2024-12-01	2025-01-30
IIb	PV173494.1	Monkeypox virus isolate MPXV/Germany/2025/ON/RKI1251, partial genome	190621	2025-02-01	2025-02-25
IIb	PV173501.1	Monkeypox virus isolate MPXV/Germany/2025/ON/RKI1236, partial genome	190627	2025-01-01	2025-02-25
IIb	PV173503.1	Monkeypox virus isolate MPXV/Germany/2025/ON/RKI1238, partial genome	190624	2025-01-01	2025-02-25
IIb	PV173504.1	Monkeypox virus isolate MPXV/Germany/2025/ON/RKI1239, partial genome	190617	2025-01-01	2025-02-25
IIb	PV173508.1	Monkeypox virus isolate MPXV/Germany/2025/ON/RKI1243, partial genome	190627	2025-01-01	2025-02-25
IIb	PV173509.1	Monkeypox virus isolate MPXV/Germany/2025/ON/RKI1244, partial genome	190628	2025-01-01	2025-02-25
IIb	PV173513.1	Monkeypox virus isolate MPXV/Germany/2025/ON/RKI1248, partial genome	190627	2025-02-01	2025-02-25
IIb	PV173514.1	Monkeypox virus isolate MPXV/Germany/2025/ON/RKI1249, partial genome	190626	2025-02-01	2025-02-25
IIb	PV173516.1	Monkeypox virus isolate MPXV/Germany/2025/ON/RKI1218, partial genome	190616	2025-01-01	2025-02-25
IIb	PV173517.1	Monkeypox virus isolate MPXV/Germany/2025/ON/RKI1219, partial genome	190617	2025-01-01	2025-02-25
IIb	PV173518.1	Monkeypox virus isolate MPXV/Germany/2025/ON/RKI1220, partial genome	190622	2025-01-01	2025-02-25
IIb	PV173519.1	Monkeypox virus isolate MPXV/Germany/2025/ON/RKI1221, partial genome	190625	2025-01-01	2025-02-25
IIb	PV173520.1	Monkeypox virus isolate MPXV/Germany/2025/ON/RKI1222, partial genome	190619	2025-01-01	2025-02-25
IIb	PV173523.1	Monkeypox virus isolate MPXV/Germany/2025/ON/RKI1225, partial genome	190617	2025-01-01	2025-02-25
IIb	PV186868.1	Monkeypox virus isolate MPXV/Germany/2025/ON/RKI1254, partial genome	190626	2025-02-01	2025-02-27
IIb	PV186870.1	Monkeypox virus isolate MPXV/Germany/2025/ON/RKI1256, partial genome	190623	2025-02-01	2025-02-27
IIb	PV186871.1	Monkeypox virus isolate MPXV/Germany/2025/ON/RKI1257, partial genome	190627	2025-02-01	2025-02-27
IIb	PV186874.1	Monkeypox virus isolate MPXV/Germany/2025/ON/RKI1260, partial genome	190630	2025-02-01	2025-02-27
IIb	PV186878.1	Monkeypox virus isolate MPXV/Germany/2025/ON/RKI1264, partial genome	190627	2025-02-01	2025-02-27
IIb	PV298253.1	Monkeypox virus isolate MPXV/Germany/2025/ON/RKI1266, partial genome	190629	2025-02-01	2025-03-18
IIb	PV298254.1	Monkeypox virus isolate MPXV/Germany/2025/ON/RKI1267, partial genome	190623	2025-02-01	2025-03-18
IIb	SZPMI-004	Monkeypox virus isolate hMpxV/China/SZPMI-004/2023	197113	2023-06-16	2024-03-15
IIb	SZPMI-015	Monkeypox virus isolate hMpxV/China/SZPMI-015/2023	197115	2023-06-21	2024-03-15
IIb	SZPMI-016	Monkeypox virus isolate hMpxV/China/SZPMI-016/2023	197115	2023-06-21	2024-03-15
IIb	SZPMI-021	Monkeypox virus isolate hMpxV/China/SZPMI-021/2023	197117	2023-07-02	2024-03-15
IIb	SZPMI-024	Monkeypox virus isolate hMpxV/China/SZPMI-024/2023	197114	2023-07-02	2024-03-15
IIb	SZPMI-029	Monkeypox virus isolate hMpxV/China/SZPMI-029/2023	197116	2023-06-30	2024-03-15
IIb	SZPMI-030	Monkeypox virus isolate hMpxV/China/SZPMI-030/2023	197117	2023-06-30	2024-03-15
IIb	SZPMI-040	Monkeypox virus isolate hMpxV/China/SZPMI-040/2023	196787	2023-07-16	2024-03-15
IIb	SZPMI-042	Monkeypox virus isolate hMpxV/China/SZPMI-042/2023	196609	2023-07-24	2024-03-15
IIb	SZPMI-046	Monkeypox virus isolate hMpxV/China/SZPMI-046/2023	196723	2023-07-12	2024-03-15
IIb	SZPMI-047	Monkeypox virus isolate hMpxV/China/SZPMI-047/2023	196788	2023-07-14	2024-03-15
IIb	SZPMI-050	Monkeypox virus isolate hMpxV/China/SZPMI-050/2023	196430	2023-07-13	2024-03-15
IIb	SZPMI-051	Monkeypox virus isolate hMpxV/China/SZPMI-051/2023	196675	2023-07-19	2024-03-15
IIb	SZPMI-052	Monkeypox virus isolate hMpxV/China/SZPMI-052/2023	196481	2023-07-19	2024-03-15
IIb	SZPMI-053	Monkeypox virus isolate hMpxV/China/SZPMI-053/2023	196688	2023-07-19	2024-03-15
IIb	SZPMI-055	Monkeypox virus isolate hMpxV/China/SZPMI-055/2023	195465	2023-07-24	2024-03-15
IIb	SZPMI-056	Monkeypox virus isolate hMpxV/China/SZPMI-056/2023	196702	2023-07-25	2024-03-15
IIb	SZPMI-070	Monkeypox virus isolate hMpxV/China/SZPMI-070/2023	192411	2023-08-11	2024-03-15
IIb	SZPMI-071	Monkeypox virus isolate hMpxV/China/SZPMI-071/2023	196786	2023-08-04	2024-03-15
IIb	SZPMI-074	Monkeypox virus isolate hMpxV/China/SZPMI-074/2023	196794	2023-10-10	2024-03-15
IIb	SZPMI-079	Monkeypox virus isolate hMpxV/China/SZPMI-079/2023	196787	2023-08-26	2024-03-15
IIb	SZPMI-080	Monkeypox virus isolate hMpxV/China/SZPMI-080/2023	196722	2023-08-30	2024-03-15
IIb	SZPMI-083	Monkeypox virus isolate hMpxV/China/SZPMI-083/2023	196139	2023-08-27	2024-03-15
IIb	SZPMI-084	Monkeypox virus isolate hMpxV/China/SZPMI-084/2023	195917	2023-10-03	2024-03-15
IIb	SZPMI-087	Monkeypox virus isolate hMpxV/China/SZPMI-087/2023	194178	2023-09-02	2024-03-15
IIb	SZPMI-090	Monkeypox virus isolate hMpxV/China/SZPMI-090/2023	194805	2023-09-18	2024-03-15
IIb	SZPMI-092	Monkeypox virus isolate hMpxV/China/SZPMI-092/2023	196788	2023-10-07	2024-03-15
IIb	SZPMI-093	Monkeypox virus isolate hMpxV/China/SZPMI-093/2023	192946	2023-09-22	2024-03-15
IIb	SZPMI-094	Monkeypox virus isolate hMpxV/China/SZPMI-094/2023	196786	2023-10-10	2024-03-15

## Sheet: Table S4
Table S4. SNPs distinguishing 21 Shenzhen MPXV strains from the reference IIb B.1 genome (GenBank: NC_063383.1).​
Position	Reference	Query	Substitution Type	Mutation Type	Amino Acid Mutation	Gene	Protein	Function
1262	G	A	APOBEC3-like GA＞AA	Non-synonymous mutation	OPG001: S105L	OPG001	Chemokine binding protein	immunomodulation
2591	G	A	APOBEC3-like GA＞AA	Non-synonymous mutation	OPG002: S54F	OPG002	Crm-B secreted TNF-alpha-receptor-like protein	immunomodulation
3079	G	A	APOBEC3-like GA＞AA	Non-synonymous mutation	OPG003: S510L	OPG003	Ankyrin repeat protein	immunomodulation
3111	G	A	APOBEC3-like GA＞AA	Synonymous mutation	/	OPG003	Ankyrin repeat protein	immunomodulation
3405	C	T	APOBEC3-like TC＞TT	Synonymous mutation	/	OPG003	Ankyrin repeat protein	immunomodulation
3522	G	A	APOBEC3-like GA＞AA	Synonymous mutation	/	OPG003	Ankyrin repeat protein	immunomodulation
3618	G	A	APOBEC3-like GA＞AA	Synonymous mutation	/	OPG003	Ankyrin repeat protein	immunomodulation
3818	C	T	APOBEC3-like TC＞TT	Non-synonymous mutation	OPG003: D264N	OPG003	Ankyrin repeat protein	immunomodulation
3987	C	T	APOBEC3-like TC＞TT	Synonymous mutation	/	OPG003	Ankyrin repeat protein	immunomodulation
4045	G	A	APOBEC3-like GA＞AA	Non-synonymous mutation	OPG003: S188F	OPG003	Ankyrin repeat protein	immunomodulation
7771	C	T	APOBEC3-like TC＞TT	Synonymous mutation	/	OPG019	EGF-like domain protein	unknow
9025	G	A	APOBEC3-like GA＞AA	Non-coding region	/	OPG020	/	/
9229	G	A	APOBEC3-like GA＞AA	Non-coding region	/	/	/	/
10060	G	A	Non-APOBEC3-like	Synonymous mutation	/	OPG021	Zinc finger-like protein	virulence
12062	C	T	APOBEC3-like TC＞TT	Non-synonymous mutation	OPG023: R280K	OPG023	Ankyrin repeat protein	immunomodulation
13563	G	A	APOBEC3-like GA＞AA	Non-synonymous mutation	OPG025: P569S	OPG025	Ankyrin repeat protein	immunomodulation
14000	G	T	Non-APOBEC3-like	Non-synonymous mutation	OPG025: A423D	OPG025	Ankyrin repeat protein	immunomodulation
14943	C	T	APOBEC3-like TC＞TT	Synonymous mutation	/	OPG025	Ankyrin repeat protein	immunomodulation
15428	G	A	APOBEC3-like GA＞AA	Non-coding region	/	OPG026	/	/
17451	A	G	Non-APOBEC3-like	Non-synonymous mutation	OPG030: I128T	OPG030	Kelch-like protein	immunomodulation
18769	A	G	Non-APOBEC3-like	Synonymous mutation	/	OPG031	C4L/C10L-like family protein	immunomodulation
21062	C	T	APOBEC3-like TC＞TT	Non-synonymous mutation	OPG036: M1I	OPG036	Bcl-2-like protein	immunomodulation
21282	C	T	APOBEC3-like TC＞TT	Non-synonymous mutation	OPG037: M384I	OPG037	Ankyrin-like protein	immunomodulation
21723	G	A	APOBEC3-like GA＞AA	Synonymous mutation	/	OPG037	Ankyrin-like protein	immunomodulation
23564	C	T	APOBEC3-like TC＞TT	Synonymous mutation	/	OPG039	Ankyrin-like protein	immunomodulation
25661	G	A	APOBEC3-like GA＞AA	Non-coding region	/	OPG041	/	/
27847	C	T	APOBEC3-like TC＞TT	Non-synonymous mutation	OPG043: E37K	OPG043	Putative monoglyceride lipase	morphogenesis
28175	T	C	Non-APOBEC3-like	Synonymous mutation	/	OPG044	Bcl-2-like protein	immunomodulation
30367	G	A	APOBEC3-like GA＞AA	Synonymous mutation	/	OPG047	Kelch-like protein	immunomodulation
31053	G	A	APOBEC3-like GA＞AA	Non-synonymous mutation	OPG047: R48C	OPG047	Kelch-like protein	immunomodulation
34459	G	A	APOBEC3-like GA＞AA	Non-synonymous mutation	OPG053: P78S	OPG053	IMV membrane protein L1R	cell entry/attachment
37202	G	A	APOBEC3-like GA＞AA	Synonymous mutation	/	OPG056	EEV maturation protein	morphogenesis
37290	G	A	APOBEC3-like GA＞AA	Non-synonymous mutation	OPG056: S582L	OPG056	EEV maturation protein	morphogenesis
38360	G	A	APOBEC3-like GA＞AA	Synonymous mutation	/	OPG056	EEV maturation protein	morphogenesis
38662	C	T	APOBEC3-like TC＞TT	Non-synonymous mutation	OPG056: E125K	OPG056	EEV maturation protein	morphogenesis
39119	C	T	APOBEC3-like TC＞TT	Synonymous mutation	/	OPG057	Palmytilated EEV membrane protein	morphogenesis
39139	C	T	APOBEC3-like TC＞TT	Non-synonymous mutation	OPG057: E353K	OPG057	Palmytilated EEV membrane protein	morphogenesis
41806	G	A	APOBEC3-like GA＞AA	Non-synonymous mutation	OPG061: H27Y	OPG061	Protein F16	morphogenesis
43998	G	A	Non-APOBEC3-like	Non-synonymous mutation	OPG064: A634V	OPG064	Iev morphogenesis protein	morphogenesis
44440	C	T	APOBEC3-like TC＞TT	Non-synonymous mutation	OPG064: E487K	OPG064	Iev morphogenesis protein	morphogenesis
45186	T	C	Non-APOBEC3-like	Non-synonymous mutation	OPG064: K238R	OPG064	Iev morphogenesis protein	morphogenesis
52885	G	A	APOBEC3-like GA＞AA	Synonymous mutation	/	OPG071	DNA polymerase	viral replication/repair
53503	G	A	Non-APOBEC3-like	Synonymous mutation	/	OPG071	DNA polymerase	viral replication/repair
53773	C	T	APOBEC3-like TC＞TT	Synonymous mutation	/	OPG071	DNA polymerase	viral replication/repair
54117	G	A	APOBEC3-like GA＞AA	Non-synonymous mutation	OPG071: L108F	OPG071	DNA polymerase	viral replication/repair
54635	G	A	APOBEC3-like GA＞AA	Non-synonymous mutation	OPG072: D56N	OPG072	Sulfhydryl oxidase	morphogenesis
55133	G	A	APOBEC3-like GA＞AA	Synonymous mutation	/	OPG073	Virion core protein E11	transcription
59520	C	T	APOBEC3-like TC＞TT	Synonymous mutation	/	OPG079	DNA-binding phosphoprotein	unknow
60105	C	T	Non-APOBEC3-like	Synonymous mutation	/	OPG080	Ribonucleoside-diphosphate reductase	viral replication/repair
63249	G	A	APOBEC3-like GA＞AA	Synonymous mutation	/	OPG082	Telomere-binding protein	morphogenesis
63309	A	G	Non-APOBEC3-like	Synonymous mutation	/	OPG082	Telomere-binding protein	morphogenesis
63811	G	A	APOBEC3-like GA＞AA	Synonymous mutation	/	OPG083	Viral core cysteine proteinase	morphogenesis
64297	G	A	APOBEC3-like GA＞AA	Synonymous mutation	/	OPG083	Viral core cysteine proteinase	morphogenesis
64426	C	T	APOBEC3-like TC＞TT	Synonymous mutation	/	OPG083	Viral core cysteine proteinase	morphogenesis
66051	G	A	Non-APOBEC3-like	Non-synonymous mutation	OPG084: V444I	OPG084	RNA helicase NPH-II	transcription
67355	C	T	Non-APOBEC3-like	Non-synonymous mutation	OPG085: A393T	OPG085	Metalloendopeptidase	morphogenesis
72362	C	T	APOBEC3-like TC＞TT	Non-synonymous mutation	OPG092: D196N	OPG092	Assembly protein G7	morphogenesis
72485	C	T	APOBEC3-like TC＞TT	Non-synonymous mutation	OPG092: E155K	OPG092	Assembly protein G7	morphogenesis
73066	C	T	APOBEC3-like TC＞TT	Non-synonymous mutation	OPG093: S30L	OPG093	Late transcription factor VLTF-1	transcription
73239	G	A	APOBEC3-like GA＞AA	Non-synonymous mutation	OPG093: D88N	OPG093	Late transcription factor VLTF-1	transcription
74205	G	A	APOBEC3-like GA＞AA	Non-synonymous mutation	OPG094: M142I	OPG094	Myristylated protein	cell entry/attachment
74464	G	A	APOBEC3-like GA＞AA	Non-synonymous mutation	OPG094: D229N	OPG094	Myristylated protein	cell entry/attachment
75522	G	A	APOBEC3-like GA＞AA	Synonymous mutation	/	OPG095	IMV membrane protein L1R	cell entry/attachment
77383	G	A	APOBEC3-like GA＞AA	Non-synonymous mutation	OPG098: E162K	OPG098	Nucleic acid binding protein VP8/L4R	morphogenesis
81275	G	A	APOBEC3-like GA＞AA	Synonymous mutation	/	OPG105	DNA-dependent RNA polymerase subunit rpo147	transcription
81977	A	G	Non-APOBEC3-like	Synonymous mutation	/	OPG105	DNA-dependent RNA polymerase subunit rpo147	transcription
82373	C	T	APOBEC3-like TC＞TT	Synonymous mutation	/	OPG105	DNA-dependent RNA polymerase subunit rpo147	transcription
82451	G	A	APOBEC3-like GA＞AA	Synonymous mutation	/	OPG105	DNA-dependent RNA polymerase subunit rpo147	transcription
83326	C	T	APOBEC3-like TC＞TT	Non-synonymous mutation	OPG105: S734L	OPG105	DNA-dependent RNA polymerase subunit rpo147	transcription
84150	C	T	APOBEC3-like TC＞TT	Non-synonymous mutation	OPG105: L1009F	OPG105	DNA-dependent RNA polymerase subunit rpo147	transcription
84587	C	T	APOBEC3-like TC＞TT	Synonymous mutation	/	OPG105	DNA-dependent RNA polymerase subunit rpo147	transcription
86800	T	C	Non-APOBEC3-like	Non-synonymous mutation	OPG108: N87S	OPG108	Metalloendopeptidase	cell entry/attachment
87230	G	A	APOBEC3-like GA＞AA	Non-synonymous mutation	OPG109: H740Y	OPG109	RNA polymerase-associated transcription-specificity factor RAP94	transcription
87297	G	A	APOBEC3-like GA＞AA	Synonymous mutation	/	OPG109	RNA polymerase-associated transcription-specificity factor RAP94	transcription
91728	G	A	APOBEC3-like GA＞AA	Non-coding region	/	/	/	/
94424	C	T	APOBEC3-like TC＞TT	Non-synonymous mutation	OPG114: D82N	OPG114	Virion protein D2	morphogenesis
95034	G	A	Non-APOBEC3-like	Synonymous mutation	/	OPG115	Virion core protein D3	morphogenesis
97211	A	G	Non-APOBEC3-like	Synonymous mutation	/	OPG117	NTPase	viral replication/repair
98728	G	A	APOBEC3-like GA＞AA	Non-synonymous mutation	OPG118: E95K	OPG118	Early transcription factor 70 kDa subunit	transcription
100261	A	G	Non-APOBEC3-like	Non-synonymous mutation	OPG118: K606E	OPG118	Early transcription factor 70 kDa subunit	transcription
101241	G	A	APOBEC3-like GA＞AA	Synonymous mutation	/	OPG120	Carbonic anhydrase	cell entry/attachment
104468	C	T	Non-APOBEC3-like	Synonymous mutation	/	OPG123	Nucleoside triphosphatase I	transcription
105923	G	A	APOBEC3-like GA＞AA	Non-synonymous mutation	OPG124: L16F	OPG124	mRNA capping enzyme small subunit	transcription
109463	G	A	APOBEC3-like GA＞AA	Synonymous mutation	/	OPG129	Virion core protein P4b	morphogenesis
119296	C	T	APOBEC3-like TC＞TT	Non-synonymous mutation	OPG136: D98N	OPG136	Virion core protein P4a	morphogenesis
119920	C	T	Non-APOBEC3-like	Non-synonymous mutation	OPG137: R107C	OPG137	Viral membrane formation protein	morphogenesis
120233	C	T	APOBEC3-like TC＞TT	Non-synonymous mutation	OPG137: S211L	OPG137	Viral membrane formation protein	morphogenesis
121320	C	T	Non-APOBEC3-like	Non-synonymous mutation	OPG139: A17T	OPG139	IMV membrane protein A13L	morphogenesis
121847	C	T	APOBEC3-like TC＞TT	Synonymous mutation	/	OPG141	DUF1029 domain protein	morphogenesis
124130	G	A	APOBEC3-like GA＞AA	Non-synonymous mutation	OPG145: E62K	OPG145	DNA helicase	transcription
124674	G	A	APOBEC3-like GA＞AA	Non-synonymous mutation	OPG145: R243Q	OPG145	DNA helicase	transcription
125249	G	A	APOBEC3-like GA＞AA	Non-synonymous mutation	OPG145: E435K	OPG145	DNA helicase	transcription
127678	G	A	APOBEC3-like GA＞AA	Non-synonymous mutation	OPG149: M161I	OPG149	Holliday junction resolvase	viral replication/repair
128698	C	T	APOBEC3-like TC＞TT	Non-synonymous mutation	OPG150: S307L	OPG150	Intermediate transcription factor VITF-3	transcription
134850	C	T	APOBEC3-like TC＞TT	Non-coding region	/	OPG152	/	/
136791	C	G	Non-APOBEC3-like	Non-synonymous mutation	OPG153: E293Q	OPG153	Orthopoxvirus A26L/A30L protein	cell entry/attachment
139828	G	A	APOBEC3-like GA＞AA	Synonymous mutation	/	OPG159	CPXV166 protein	unknow
142797	C	T	APOBEC3-like TC＞TT	Non-synonymous mutation	OPG164: S7L	OPG164	IEV transmembrane phosphoprotein	morphogenesis
148167	C	T	APOBEC3-like TC＞TT	Non-synonymous mutation	OPG173: S44L	OPG173	MPXVgp154	unknow
148412	G	A	APOBEC3-like GA＞AA	Synonymous mutation	/	OPG174	Hydroxysteroid dehydrogenase	virulence
149963	C	T	APOBEC3-like TC＞TT	Non-synonymous mutation	OPG176: S52L	OPG176	Bcl-2-like protein	immunomodulation
150385	C	T	APOBEC3-like TC＞TT	Synonymous mutation	/	OPG176	Bcl-2-like protein	immunomodulation
150469	C	T	APOBEC3-like TC＞TT	Non-synonymous mutation	OPG176: H221Y	OPG176	Bcl-2-like protein	immunomodulation
151461	A	C	Non-APOBEC3-like	Non-coding region	/	/	/	/
151818	G	A	Non-APOBEC3-like	Non-synonymous mutation	OPG178: A104T	OPG178	Orthopoxvirus A26L/A30L protein	viral replication/repair
151875	G	A	APOBEC3-like GA＞AA	Non-synonymous mutation	OPG178: D123N	OPG178	Orthopoxvirus A26L/A30L protein	viral replication/repair
152866	G	A	APOBEC3-like GA＞AA	Non-synonymous mutation	OPG180: D59N	OPG180	DNA ligase	viral replication/repair
154408	T	C	Non-APOBEC3-like	Non-coding region	/	/	/	/
155795	G	A	Non-APOBEC3-like	Non-coding region	/	OPG182	/	/
158254	G	A	APOBEC3-like GA＞AA	Non-coding region	/	OPG184	/	/
162243	G	A	APOBEC3-like GA＞AA	Synonymous mutation	/	OPG188	Schlafen	immunomodulation
162331	C	T	APOBEC3-like TC＞TT	Synonymous mutation	/	OPG188	Schlafen	immunomodulation
164385	C	T	APOBEC3-like TC＞TT	Synonymous mutation	/	OPG189	Ankyrin repeat protein	immunomodulation
164555	C	T	APOBEC3-like TC＞TT	Non-synonymous mutation	OPG189: S408F	OPG189	Ankyrin repeat protein	immunomodulation
164832	C	T	APOBEC3-like TC＞TT	Synonymous mutation	/	OPG189	Ankyrin repeat protein	immunomodulation
166940	C	T	APOBEC3-like TC＞TT	Synonymous mutation	/	OPG192	Virulence protein	virulence
168120	C	T	APOBEC3-like TC＞TT	Non-synonymous mutation	OPG193: L263F	OPG193	Soluble interferon-gamma receptor-like protein	immunomodulation
170262	G	A	Non-APOBEC3-like	Synonymous mutation	/	OPG198	Ser/Thr kinase	immunomodulation
171293	C	T	APOBEC3-like TC＞TT	Synonymous mutation	/	OPG199	Serpin	immunomodulation
171880	C	T	Non-APOBEC3-like	Synonymous mutation	/	OPG199	Serpin	immunomodulation
173043	C	T	APOBEC3-like TC＞TT	Non-coding region	/	OPG201	/	/
173822	C	T	APOBEC3-like TC＞TT	Non-coding region	/	OPG202	/	/
175617	G	A	APOBEC3-like GA＞AA	Non-coding region	/	/	/	/
178133	G	A	APOBEC3-like GA＞AA	Non-coding region	/	OPG206	/	/
178464	G	A	APOBEC3-like GA＞AA	Non-coding region	/	OPG206	/	/
179920	G	A	APOBEC3-like GA＞AA	Non-synonymous mutation	OPG208: D219N	OPG208	Serpin	immunomodulation
181980	G	A	APOBEC3-like GA＞AA	Non-synonymous mutation	OPG210: D209N	OPG210	B22R family protein	cell entry/attachment
183519	C	T	APOBEC3-like TC＞TT	Non-synonymous mutation	OPG210: P722S	OPG210	B22R family protein	cell entry/attachment
184562	G	A	APOBEC3-like GA＞AA	Synonymous mutation	/	OPG210	B22R family protein	cell entry/attachment
186578	G	A	APOBEC3-like GA＞AA	Non-synonymous mutation	OPG210: M1741I	OPG210	B22R family protein	cell entry/attachment
187428	C	T	APOBEC3-like TC＞TT	Non-coding region	/	OPG212	/	/
188348	G	A	APOBEC3-like GA＞AA	Non-coding region	/	/	/	/
188946	C	T	APOBEC3-like TC＞TT	Non-coding region	/	OPG214	/	/
189258	G	A	APOBEC3-like GA＞AA	Synonymous mutation	/	OPG005	Bcl-2-like protein	immunomodulation
189329	G	A	APOBEC3-like GA＞AA	Non-synonymous mutation	OPG005: R44K	OPG005	Bcl-2-like protein	immunomodulation
190660	G	A	APOBEC3-like GA＞AA	Non-synonymous mutation	OPG016: R84K	OPG016	Brix domain protein	immunomodulation
193165	C	T	APOBEC3-like TC＞TT	Non-synonymous mutation	OPG003: S188F	OPG003	Ankyrin repeat protein	immunomodulation
193223	G	A	APOBEC3-like GA＞AA	Synonymous mutation	/	OPG003	Ankyrin repeat protein	immunomodulation
193392	G	A	APOBEC3-like GA＞AA	Non-synonymous mutation	OPG003: D264N	OPG003	Ankyrin repeat protein	immunomodulation
193592	C	T	APOBEC3-like TC＞TT	Synonymous mutation	/	OPG003	Ankyrin repeat protein	immunomodulation
193688	C	T	APOBEC3-like TC＞TT	Synonymous mutation	/	OPG003	Ankyrin repeat protein	immunomodulation
193805	G	A	APOBEC3-like GA＞AA	Synonymous mutation	/	OPG003	Ankyrin repeat protein	immunomodulation
194099	C	T	APOBEC3-like TC＞TT	Synonymous mutation	/	OPG003	Ankyrin repeat protein	immunomodulation
194131	C	T	APOBEC3-like TC＞TT	Non-synonymous mutation	OPG003: S510L	OPG003	Ankyrin repeat protein	immunomodulation
194619	C	T	APOBEC3-like TC＞TT	Non-synonymous mutation	OPG002: S54F	OPG002	Crm-B secreted TNF-alpha-receptor-like protein	immunomodulation
195948	C	T	APOBEC3-like TC＞TT	Non-synonymous mutation	OPG001: S105L	OPG001	Chemokine binding protein	immunomodulation

## Sheet: Table S5
Table S5. MPXV proteins and their characteristics (GenBank: NC_063383.1).​
Gene	Protein	Protein ID​	Position	Protein Length (aa)​	​Homologs of VACV	Function
OPG001	Chemokine binding protein	YP_010377002.1	835	246	J1L	immunomodulation
OPG002	Crm-B secreted TNF-alpha-receptor-like protein	YP_010377003.1	1702	349	J2L	immunomodulation
OPG003	Ankyrin repeat protein	YP_010377004.1	2841	588	J3L	immunomodulation
OPG015	Ankyrin repeat protein	YP_010377005.1	4843	437	D1L	immunomodulation
OPG019	EGF-like domain protein	YP_010377006.1	7580	142	D3R	unknow
OPG021	Zinc finger-like protein	YP_010377007.1	9587	242	D5R	virulence
OPG022	Interleukin-18-binding protein	YP_010377008.1	10478	126	D6L	immunomodulation
OPG023	Ankyrin repeat protein	YP_010377009.1	10918	660	D7L	immunomodulation
OPG024	retroviral pseudoprotease-like protein	YP_010377010.1	13034	64	D8L	unknow
OPG025	Ankyrin repeat protein	YP_010377011.1	13375	630	D9L	immunomodulation
OPG027	Host range protein	YP_010377012.1	15925	150	D10L	immunomodulation
OPG029	Bcl-2-like protein	YP_010377013.1	16602	155	D11L	immunomodulation
OPG030	Kelch-like protein	YP_010377014.1	17213	206	D12L	immunomodulation
OPG031	C4L/C10L-like family protein	YP_010377015.1	17878	316	D13L	immunomodulation
OPG034	Bcl-2-like protein	YP_010377017.1	19361	214	D19L	immunomodulation
OPG035	Bcl-2-like protein	YP_010377018.1	20051	117	P1L	immunomodulation
OPG036	Bcl-2-like protein	YP_010377019.1	20531	177	P2L	immunomodulation
OPG037	Ankyrin-like protein	YP_010377020.1	21105	442	O1L	immunomodulation
OPG038	NFkB inhibitor	YP_010377021.1	22497	220	O2L	immunomodulation
OPG039	Ankyrin-like protein	YP_010377022.1	23264	284	C1L	immunomodulation
OPG040	Serpin	YP_010377023.1	24351	375	C2L	cell to cell fusion
OPG042	Phospholipase-D-like protein	YP_010377025.1	25823	424	C4L	viral replication/repair
OPG043	Putative monoglyceride lipase	YP_010377026.1	27125	276	C5L	morphogenesis
OPG044	Bcl-2-like protein	YP_010377027.1	28091	149	C6R	immunomodulation
OPG045	Caspase-9 inhibitor	YP_010377028.1	28603	219	C7L	unknow
OPG046	dUTPase	YP_010377029.1	29274	151	C8L	viral replication/repair
OPG047	Kelch-like protein	YP_010377030.1	29746	482	C9L	immunomodulation
OPG048	Ribonucleotide reductase small subunit	YP_010377031.1	31205	319	C10L	viral replication/repair
OPG049	Telomere-binding protein I6	YP_010377032.1	32195	318	C11L	unknow
OPG050	CPXV053 protein	YP_010377033.1	33181	75	C12L	unknow
OPG051	CPXV054 protein	YP_010377034.1	33425	74	C13L	unknow
OPG052	Cytoplasmic protein	YP_010377035.1	33801	64	C14L	unknow
OPG053	IMV membrane protein L1R	YP_010377036.1	34052	212	C15L	cell entry/attachment
OPG054	Serine/threonine-protein kinase	YP_010377037.1	34677	439	C16L	morphogenesis
OPG055	Protein F11	YP_010377038.1	36019	354	C17L	cell to cell fusion
OPG056	EEV maturation protein	YP_010377039.1	37127	635	C18L	morphogenesis
OPG057	Palmytilated EEV membrane protein	YP_010377040.1	39077	372	C19L	morphogenesis
OPG058	Protein F14	YP_010377041.1	40213	73	C20L	immunomodulation
OPG059	Cytochrome C oxidase	YP_010377042.1	40484	49	/	unknow
OPG060	Protein F15	YP_010377043.1	40706	158	C21L	morphogenesis
OPG061	Protein F16	YP_010377044.1	41189	231	C22L	morphogenesis
OPG062	DNA-binding phosphoprotein	YP_010377045.1	41947	101	C23R	morphogenesis
OPG063	Poly(A) polymerase catalytic subunit	YP_010377046.1	42249	479	F1L	transcription
OPG064	Iev morphogenesis protein	YP_010377047.1	43685	737	F2L	morphogenesis
OPG065	Double-stranded RNA binding protein	YP_010377048.1	46022	153	F3L	immunomodulation
OPG066	DNA-directed RNA polymerase 30 kDa polypeptide	YP_010377049.1	46649	259	F4L	transcription
OPG068	IMV membrane protein E6	YP_010377051.1	48201	567	F5R	morphogenesis
OPG069	Myristoylated protein E7	YP_010377052.1	49986	166	F6R	cell entry/attachment
OPG070	Membrane protein E8	YP_010377053.1	50590	273	F7R	morphogenesis
OPG071	DNA polymerase	YP_010377054.1	51418	1006	F8L	viral replication/repair
OPG072	Sulfhydryl oxidase	YP_010377055.1	54470	95	F9R	morphogenesis
OPG073	Virion core protein E11	YP_010377056.1	54752	129	F10L	transcription
OPG074	Iev morphogenesis protein	YP_010377057.1	55128	665	Q1L	morphogenesis
OPG075	Glutaredoxin-1	YP_010377058.1	57172	108	Q2L	viral replication/repair
OPG077	Telomere-binding protein I1	YP_010377059.1	57645	312	I1L	morphogenesis
OPG078	IMV membrane protein I2	YP_010377060.1	58590	73	I2L	cell entry/attachment
OPG079	DNA-binding phosphoprotein	YP_010377061.1	58812	269	I3L	unknow
OPG080	Ribonucleoside-diphosphate reductase	YP_010377062.1	59703	771	I4L	viral replication/repair
OPG081	IMV membrane protein I5	YP_010377063.1	62046	79	I5L	virulence
OPG082	Telomere-binding protein	YP_010377064.1	62304	382	I6L	morphogenesis
OPG083	Viral core cysteine proteinase	YP_010377065.1	63445	423	I7L	morphogenesis
OPG084	RNA helicase NPH-II	YP_010377066.1	64722	676	I8R	transcription
OPG085	Metalloendopeptidase	YP_010377067.1	66756	591	G1L	morphogenesis
OPG086	Entry/fusion complex component	YP_010377068.1	68528	111	G2L	cell entry/attachment
OPG087	Late transcription elongation factor	YP_010377069.1	68857	220	G3R	transcription
OPG088	Glutaredoxin-2	YP_010377070.1	69489	124	G4L	morphogenesis
OPG089	FEN1-like nuclease	YP_010377071.1	69866	434	G5R	viral replication/repair
OPG090	DNA-directed RNA polymerase 7 kDa subunit	YP_010377072.1	71179	63	G6R	transcription
OPG091	Nlpc/p60 superfamily protein	YP_010377073.1	71370	165	G7R	virulence
OPG092	Assembly protein G7	YP_010377074.1	71832	371	G8L	morphogenesis
OPG093	Late transcription factor VLTF-1	YP_010377075.1	72978	260	G9R	transcription
OPG094	Myristylated protein	YP_010377076.1	73780	340	G10R	cell entry/attachment
OPG095	IMV membrane protein L1R	YP_010377077.1	74803	250	M1R	cell entry/attachment
OPG096	Crescent membrane and immature virion formation protein	YP_010377078.1	75587	92	M2R	morphogenesis
OPG097	Internal virion L3/FP4 protein	YP_010377079.1	75841	344	M3L	transcription
OPG098	Nucleic acid binding protein VP8/L4R	YP_010377080.1	76900	251	M4R	morphogenesis
OPG099	Membrane protein CL5	YP_010377081.1	77665	128	M5R	cell entry/attachment
OPG100	IMV membrane protein J1	YP_010377082.1	78008	152	L1R	morphogenesis
OPG101	Thymidine kinase	YP_010377083.1	78486	177	L2R	cell entry/attachment
OPG102	Cap-specific mRNA	YP_010377084.1	79085	333	L3R	transcription
OPG103	DNA-directed RNA polymerase subunit	YP_010377085.1	80001	185	L4R	transcription
OPG104	Myristylated protein	YP_010377086.1	80618	133	L5L	cell entry/attachment
OPG105	DNA-dependent RNA polymerase subunit rpo147	YP_010377087.1	81126	1286	L6R	transcription
OPG106	Tyr/ser protein phosphatase	YP_010377088.1	84983	171	H1L	immunomodulation
OPG107	Entry-fusion complex essential component	YP_010377089.1	85512	189	H2R	cell entry/attachment
OPG108	IMV heparin binding surface protein	YP_010377090.1	86085	324	H3L	cell entry/attachment
OPG109	RNA polymerase-associated transcription-specificity factor RAP94	YP_010377091.1	87060	795	H4L	transcription
OPG110	Late transcription factor VLTF-4	YP_010377092.1	89632	210	H5R	transcription
OPG111	DNA topoisomerase type I	YP_010377093.1	90265	314	H6R	viral replication/repair
OPG112	Late protein H7	YP_010377094.1	91247	146	H7R	morphogenesis
OPG113	mRNA capping enzyme large subunit	YP_010377095.1	91731	845	E1R	transcription
OPG114	Virion protein D2	YP_010377096.1	94227	146	E2L	morphogenesis
OPG115	Virion core protein D3	YP_010377097.1	94660	233	E3R	morphogenesis
OPG116	Uracil DNA glycosylase superfamily	YP_010377098.1	95361	218	E4R	viral replication/repair
OPG117	NTPase	YP_010377099.1	96049	785	E5R	viral replication/repair
OPG118	Early transcription factor 70 kDa subunit	YP_010377100.1	98446	637	E6R	transcription
OPG119	RNA polymerase subunit RPO18	YP_010377101.1	100386	161	E7R	transcription
OPG120	Carbonic anhydrase	YP_010377102.1	100834	304	E8L	cell entry/attachment
OPG121	NUDIX domain protein	YP_010377103.1	101790	213	E9R	transcription
OPG122	MutT motif protein	YP_010377104.1	102428	248	E10R	transcription
OPG123	Nucleoside triphosphatase I	YP_010377105.1	103175	631	E11L	transcription
OPG124	mRNA capping enzyme small subunit	YP_010377106.1	105105	287	E12L	transcription
OPG125	Rifampicin resistance protein	YP_010377107.1	105999	551	E13L	morphogenesis
OPG126	Late transcription factor VLTF-2	YP_010377108.1	107678	150	A1L	transcription
OPG127	Late transcription factor VLTF-3	YP_010377109.1	108151	224	A2L	transcription
OPG128	S-S bond formation pathway protein	YP_010377110.1	108822	77	A3L	morphogenesis
OPG129	Virion core protein P4b	YP_010377111.1	109070	644	A4L	morphogenesis
OPG130	A5L protein-like	YP_010377112.1	111057	281	A5L	morphogenesis
OPG131	DNA-directed RNA polymerase 19 kDa subunit	YP_010377113.1	111940	161	A6R	transcription
OPG132	Virion morphogenesis protein	YP_010377114.1	112422	372	A7L	morphogenesis
OPG133	Early transcription factor 82 kDa subunit	YP_010377115.1	113564	710	A8L	transcription
OPG134	Intermediate transcription factor VITF-3	YP_010377116.1	115750	292	A9R	transcription
OPG135	IMV membrane protein A9	YP_010377117.1	116609	100	A10L	morphogenesis
OPG136	Virion core protein P4a	YP_010377118.1	116912	891	A11L	morphogenesis
OPG137	Viral membrane formation protein	YP_010377119.1	119602	318	A12R	morphogenesis
OPG138	A12 protein	YP_010377120.1	120560	190	A13L	morphogenesis
OPG139	IMV membrane protein A13L	YP_010377121.1	121156	70	A14L	morphogenesis
OPG140	IMV membrane protein A14	YP_010377122.1	121474	90	A15L	morphogenesis
OPG141	DUF1029 domain protein	YP_010377123.1	121763	53	A15.5L	morphogenesis
OPG143	Myristylated protein	YP_010377125.1	122182	377	A17L	cell entry/attachment
OPG144	IMV membrane protein P21	YP_010377126.1	123318	204	A18L	morphogenesis
OPG145	DNA helicase	YP_010377127.1	123947	492	A19R	transcription
OPG147	IMV membrane protein A21	YP_010377129.1	125640	115	A21L	cell entry/attachment
OPG148	DNA polymerase processivity factor	YP_010377130.1	125986	426	A22R	viral replication/repair
OPG149	Holliday junction resolvase	YP_010377131.1	127196	187	A23R	viral replication/repair
OPG150	Intermediate transcription factor VITF-3	YP_010377132.1	127779	382	A24R	transcription
OPG151	DNA-dependent RNA polymerase subunit rpo132	YP_010377133.1	128924	1164	A25R	transcription
OPG153	Orthopoxvirus A26L/A30L protein	YP_010377134.1	136138	509	A28L	cell entry/attachment
OPG154	IMV surface fusion protein	YP_010377135.1	137718	110	A29L	morphogenesis
OPG155	Envelope protein A28 homolog	YP_010377136.1	138051	146	A30L	cell entry/attachment
OPG156	DNA-directed RNA polymerase 35 kDa subunit	YP_010377137.1	138492	305	A31L	transcription
OPG157	IMV membrane protein A30	YP_010377138.1	139372	78	A32L	morphogenesis
OPG158	A32.5L	YP_010377139.1	139641	42	/	morphogenesis
OPG159	CPXV166 protein	YP_010377140.1	139768	145	A33R	unknow
OPG160	ATPase A32	YP_010377141.1	140172	300	A34L	morphogenesis
OPG161	EEV glycoprotein	YP_010377142.1	141102	181	A35R	cell to cell fusion
OPG162	EEV glycoprotein	YP_010377143.1	141652	168	A36R	morphogenesis
OPG163	MHC class II antigen presentation inhibitor	YP_010377144.1	142202	176	A37R	immunomodulation
OPG164	IEV transmembrane phosphoprotein	YP_010377145.1	142778	228	A38R	morphogenesis
OPG165	CPXV173 protein	YP_010377146.1	143516	268	A39R	hypothetical
OPG166	hypothetical protein	YP_010415322.1	144398	59	/	hypothetical
OPG167	CD47-like protein	YP_010377147.1	144574	277	A40L	immunomodulation
OPG170	Chemokine binding protein	YP_010377148.1	146113	221	A41L	immunomodulation
OPG171	Profilin domain protein	YP_010377149.1	146988	133	A42R	unknow
OPG172	Type-I membrane glycoprotein	YP_010377150.1	147427	196	A43R	virulence
OPG173	MPXVgp154	YP_010377151.1	148037	74	A44R	unknow
OPG174	Hydroxysteroid dehydrogenase	YP_010377152.1	148355	346	A45L	virulence
OPG175	Copper/zinc superoxide dismutase	YP_010377153.1	149442	125	A46R	morphogenesis
OPG176	Bcl-2-like protein	YP_010377154.1	149809	240	A47R	immunomodulation
OPG178	Thymidylate kinase	YP_010377155.1	151509	204	A49R	viral replication/repair
OPG180	DNA ligase	YP_010377156.1	152692	559	A50R	viral replication/repair
OPG181	M137R	YP_010377157.1	154412	334	A51R	immunomodulation
OPG185	Hemagglutinin	YP_010377158.1	158917	313	B2R	cell to cell fusion
OPG187	Ser/thr kinase	YP_010377159.1	160622	303	B3R	viral replication/repair
OPG188	Schlafen	YP_010377160.1	161596	503	B4R	immunomodulation
OPG189	Ankyrin repeat protein	YP_010377161.1	163333	561	B5R	immunomodulation
OPG190	EEV type-I membrane glycoprotein	YP_010377162.1	165122	317	B6R	cell entry/attachment
OPG191	Ankyrin-like protein	YP_010377163.1	166161	168	B7R	immunomodulation
OPG192	Virulence protein	YP_010377164.1	166731	182	B8R	virulence
OPG193	Soluble interferon-gamma receptor-like protein	YP_010377165.1	167334	267	B9R	immunomodulation
OPG195	Intracellular viral protein	YP_010377166.1	168230	221	B10R	immunomodulation
OPG197	CPXV205 protein	YP_010377167.1	169670	100	/	unknow
OPG198	Ser/thr kinase	YP_010377168.1	170038	282	B11R	immunomodulation
OPG199	Serpin	YP_010377169.1	170988	344	B12R	immunomodulation
OPG200	Bcl-2-like protein	YP_010377170.1	172150	149	B13R	immunomodulation
OPG204	IFN-alpha/beta-receptor-like secreted glycoprotein	YP_010377172.1	174532	351	B16R	immunomodulation
OPG205	Ankyrin repeat protein	YP_010377173.1	175656	787	B17R	immunomodulation
OPG208	Serpin	YP_010377174.1	179266	357	B19R	immunomodulation
OPG209	Virulence protein	YP_010377175.1	180518	190	B20R	hypothetical
OPG210	B22R family protein	YP_010377176.1	181356	1880	B21R	cell entry/attachment
OPG005	Bcl-2-like protein	YP_010377177.1	189199	153	N1R	immunomodulation
OPG016	Brix domain protein	YP_010377184.1	190410	176	N3R	immunomodulation
OPG015	Ankyrin repeat protein	YP_010377179.1	191054	437	N4R	immunomodulation
OPG003	Ankyrin repeat protein	YP_010377180.1	192603	588	J1R	immunomodulation
OPG002	Crm-B secreted TNF-alpha-receptor-like protein	YP_010377181.1	194459	349	J2R	immunomodulation
OPG001	Chemokine binding protein	YP_010377182.1	195635	246	J3R	immunomodulation
